# Supplementary material for: Triterpenoid and Coumarin Isolated from Astilbe grandis with Anti-Inflammatory Effects through Inhibiting the NF-κB Pathway in LPS-Induced RAW264.7 Cells
Source: Molecules. 2023 Jul 28;28(15):5731. doi: 10.3390/molecules28155731 (PMC10421095; doi:10.3390/molecules28155731)
Supplement: Supplementary file 1 [file molecules-28-05731-s001.zip]

Archive with 1 entries (1 files):
- molecules-2504063-supplementary.pdf
